# Supplementary material for: Assessing the Usefulness of Interleukin-8 as a Biomarker of Inflammation and Metabolic Dysregulation in Dairy Cows
Source: Int J Mol Sci. 2024 Oct 16;25(20):11129. doi: 10.3390/ijms252011129 (PMC11508773; doi:10.3390/ijms252011129)
Supplement: Supplementary file 1 [file ijms-25-11129-s001.zip]

Archive with 1 entries (1 files):
- ijms-3223885-supplementary.pdf
